# Supplementary material for: Accelerated Design for Perovskite-Oxide-Based Photocatalysts Using Machine Learning Techniques
Source: Materials (Basel). 2024 Jun 20;17(12):3026. doi: 10.3390/ma17123026 (PMC11206125; doi:10.3390/ma17123026)
Supplement: Supplementary file 1 [file materials-17-03026-s001.zip]

Archive with 1 entries (1 files):
- materials-2952500-supplementary.pdf
